# Supplementary material for: An Efficient Phosphorus Adsorbent Prepared from Calcium/Iron-Rich Storm Sewer Sludge: Performance and Mechanism
Source: Molecules. 2026 Jul 21;31(14):2534. doi: 10.3390/molecules31142534 (PMC13414603; doi:10.3390/molecules31142534)
Supplement: Supplementary file 1 [file molecules-31-02534-s001.zip]

Archive with 1 entries (1 files):
- molecules-4397877-supplementary.pdf
